# Supplementary material for: Genome rearrangements and selection in multi-chromosome bacteria Burkholderia spp
Source: BMC Genomics. 2018 Dec 27;19:965. doi: 10.1186/s12864-018-5245-1 (PMC6307245; doi:10.1186/s12864-018-5245-1)
Supplement: Supplementary file 10 — Table S1. Analyzed Burkholderia strains with genomes characteristics. (TXT 12 kb) [file 12864_2018_5245_MOESM10_ESM.txt]

genome id	strain name	number of chromosomes and plasmids	genome size (basepairs)
GCA_000959545.1	ASM95954v1	Burkholderia ambifaria AMMD	3 chromosomes + 1 plasmid	7528578 bp
GCA_000019925.1	ASM1992v1	Burkholderia ambifaria MC40-6	3 chromosomes + 1 plasmid	7642536 bp
GCA_000014085.1	ASM1408v1	Burkholderia cenocepacia AU 1054	3 chromosomes	7279116 bp
GCA_000236215.4	ASM23621v4	Burkholderia cenocepacia H111	3 chromosomes	7714893 bp
GCA_000203955.1	ASM20395v1	Burkholderia cenocepacia HI2424	3 chromosomes + 1 plasmid	7702840 bp
GCA_000009485.1	ASM948v1	Burkholderia cenocepacia J2315	3 chromosomes + 1 plasmid	8055782 bp
GCA_000019505.1	ASM1950v1	Burkholderia cenocepacia MC0-3	3 chromosomes	7971389 bp
GCA_001606115.1	ASM160611v1	Burkholderia cenocepacia strain 842	3 chromosomes + 1 plasmid	8149696 bp
GCA_001606135.1	ASM160613v1	Burkholderia cenocepacia strain 895	2 chromosomes + 1 plasmid	8731481 bp
GCA_000755725.1	ASM75572v1	Burkholderia cenocepacia strain DDS 22E-1	3 chromosomes	8045250 bp
GCA_000764955.1	ASM76495v1	Burkholderia cenocepacia strain DWS 37E-2	3 chromosomes	6612421 bp
GCA_001484665.1	ASM148466v1	Burkholderia cenocepacia strain ST32	3 chromosomes + 1 plasmid	8090388 bp
GCA_000203915.1	ASM20391v1	Burkholderia cepacia AMMD	3 chromosomes + 1 plasmid	7528567 bp
GCA_001411495.1	ASM141149v1	Burkholderia cepacia ATCC 25416	3 chromosomes + 1 plasmid	8605945 bp
GCA_000292915.1	ASM29291v1	Burkholderia cepacia GG4	2 chromosomes	6467321 bp
GCA_000701165.2	ASM70116v2	Burkholderia cepacia JBK9	3 chromosomes	8481212 bp
GCA_000755805.1	ASM75580v1	Burkholderia cepacia strain DDS 7H-2	3 chromosomes	8147114 bp
GCA_000974835.2	ASM97483v2	Burkholderia cepacia strain LO6	1 chromosome	6419376 bp
GCA_001029145.1	ASM102914v1	Burkholderia contaminans strain MS14	3 chromosomes	8509249 bp
GCA_000959505.1	ASM95950v1	Burkholderia dolosa AU0158	3 chromosomes	6409095 bp
GCA_000194745.1	ASM19474v1	Burkholderia gladioli BSR3	2 chromosomes + 4 plasmids	9052299 bp
GCA_000959725.1	ASM95972v1	Burkholderia gladioli strain ATCC 10248	2 chromosomes + 3 plasmids	8899459 bp
GCA_000022645.2	ASM2264v1	Burkholderia glumae BGR1	2 chromosomes + 4 plasmids	7284636 bp
GCA_000960995.1	ASM96099v1	Burkholderia glumae LMG 2196	2 chromosomes + 2 plasmids	6820727 bp
GCA_000835205.1	ASM83520v1	Burkholderia glumae PG1	2 chromosomes	7896538 bp
GCA_000012945.1	ASM1294v1	Burkholderia lata (Burkholderia sp. 383)	3 chromosomes	8676277 bp
GCA_000011705.1	ASM1170v1	Burkholderia mallei ATCC 23344	2 chromosomes	5835527 bp
GCA_000015605.1	ASM1560v1	Burkholderia mallei NCTC 10229	2 chromosomes	5742303 bp
GCA_000762285.1	ASM76228v1	Burkholderia mallei NCTC 10247	2 chromosomes	5827656 bp
GCA_000015625.1	ASM1562v1	Burkholderia mallei NCTC 10247 2	2 chromosomes	5848380 bp
GCA_000015465.1	ASM1546v1	Burkholderia mallei SAVP1	2 chromosomes	5232401 bp
GCA_000755785.1	ASM75578v1	Burkholderia mallei strain FMH 23344	2 chromosomes	5835541 bp
GCA_000755845.1	ASM75584v1	Burkholderia mallei strain 6	2 chromosomes	5647769 bp
GCA_000755865.1	ASM75586v1	Burkholderia mallei strain 23344	2 chromosomes	5625292 bp
GCA_000755885.1	ASM75588v1	Burkholderia mallei strain BMQ	2 chromosomes	5630231 bp
GCA_000756025.2	ASM75602v2	Burkholderia mallei strain 2000031063	2 chromosomes	5874930 bp
GCA_000959165.1	ASM95916v1	Burkholderia mallei strain 2002734299	2 chromosomes	5742341 bp
GCA_000959405.1	ASM95940v1	Burkholderia mallei strain 11	2 chromosomes	5913134 bp
GCA_000959465.1	ASM95946v1	Burkholderia mallei strain India86-567-2	2 chromosomes	5686446 bp
GCA_000959485.1	ASM95948v1	Burkholderia mallei strain 2002734306	2 chromosomes	5409162 bp
GCA_000959625.1	ASM95962v1	Burkholderia mallei strain 2002721276	2 chromosomes	5780439 bp
GCA_000010545.1	ASM1054v1	Burkholderia multivorans ATCC 17616	3 chromosomes + 1 plasmid	7008810 bp
GCA_000018505.1	ASM1850v1	Burkholderia multivorans ATCC 17616	3 chromosomes + 1 plasmid	7008622 bp
GCA_000756005.1	ASM75600v1	Burkholderia multivorans strain DDS 15A-1	3 chromosomes	7281867 bp
GCA_000959525.1	ASM95952v1	Burkholderia multivorans ATCC BAA-247	3 chromosomes	6322746 bp
GCA_000755985.1	ASM75598v1	Burkholderia oklahomensis strain EO147	2 chromosomes	7313673 bp
GCA_000959365.1	ASM95936v1	Burkholderia oklahomensis C6786	2 chromosomes	7135022 bp
GCA_000260515.1	ASM26051v1	Burkholderia pseudomallei 1026b	2 chromosomes	7231415 bp
GCA_000959125.1	ASM95912v1	Burkholderia pseudomallei 1026b 2	2 chromosomes	7237672 bp
GCA_000015925.1	ASM1592v1	Burkholderia pseudomallei 1106a	2 chromosomes	7089249 bp
GCA_000012785.1	ASM1278v1	Burkholderia pseudomallei 1710b	2 chromosomes	7308054 bp
GCA_000959145.1	ASM95914v1	Burkholderia pseudomallei 406e	2 chromosomes	7271506 bp
GCA_000756185.1	ASM75618v1	Burkholderia pseudomallei 576	2 chromosomes	7266604 bp
GCA_000015905.1	ASM1590v1	Burkholderia pseudomallei 668	2 chromosomes	7040403 bp
GCA_000959265.1	ASM95926v1	Burkholderia pseudomallei 7894	2 chromosomes	7381912 bp
GCA_000770535.1	ASM77053v1	Burkholderia pseudomallei A79A	2 chromosomes	7272441 bp
GCA_000770455.1	ASM77045v1	Burkholderia pseudomallei B03	2 chromosomes	7264759 bp
GCA_000294635.1	ASM29463v1	Burkholderia pseudomallei BPC006	2 chromosomes	7155061 bp
GCA_000755905.1	ASM75590v1	Burkholderia pseudomallei HBPUB10303a	2 chromosomes	7178176 bp
GCA_000755925.1	ASM75592v1	Burkholderia pseudomallei HBPUB10134a	2 chromosomes	7218403 bp
GCA_000770515.1	ASM77051v1	Burkholderia pseudomallei K42	2 chromosomes	7296458 bp
GCA_000011545.1	ASM1154v1	Burkholderia pseudomallei strain K96243	2 chromosomes	7247547 bp
GCA_000439695.1	ASM43969v1	Burkholderia pseudomallei MSHR305	2 chromosomes	7428072 bp
GCA_000521645.1	ASM52164v1	Burkholderia pseudomallei MSHR146	2 chromosomes	7313103 bp
GCA_000959225.1	ASM95922v1	Burkholderia pseudomallei MSHR2543	2 chromosomes	7446569 bp
GCA_000520895.1	ASM52089v1	Burkholderia pseudomallei MSHR511	2 chromosomes	7316085 bp
GCA_000959205.1	ASM95920v1	Burkholderia pseudomallei MSHR491	2 chromosomes	7356376 bp
GCA_000583835.1	ASM58383v1	Burkholderia pseudomallei MSHR520	2 chromosomes	7450511 bp
GCA_000755965.1	ASM75596v1	Burkholderia pseudomallei MSHR5848	2 chromosomes	7290434 bp
GCA_000756065.1	ASM75606v1	Burkholderia pseudomallei MSHR5855	2 chromosomes	7297804 bp
GCA_000755945.1	ASM75594v1	Burkholderia pseudomallei MSHR5858	2 chromosomes	7072128 bp
GCA_000770395.1	ASM77039v1	Burkholderia pseudomallei MSHR62	2 chromosomes	7225433 bp
GCA_000959185.1	ASM95918v1	Burkholderia pseudomallei MSHR840	2 chromosomes	7129813 bp
GCA_000511915.1	ASM51191v1	Burkholderia pseudomallei bpU20B-16	2 chromosomes	7313851 bp
GCA_000764575.1	ASM76457v1	Burkholderia pseudomallei bpU35A-3	2 chromosomes	7204083 bp
GCA_000494855.1	ASM49485v1	Burkholderia pseudomallei NCTC 13179	2 chromosomes	7337157 bp
GCA_000511895.1	ASM51189v1	Burkholderia pseudomallei NCTC 13178	2 chromosomes	7391364 bp
GCA_000959345.1	ASM95934v1	Burkholderia pseudomallei PB08298010	2 chromosomes	7375551 bp
GCA_000757035.2	ASM75703v2	Burkholderia pseudomallei Pasteur 52237	2 chromosomes	7325318 bp
GCA_000770495.1	ASM77049v1	Burkholderia pseudomallei TSV 48	2 chromosomes	7337621 bp
GCA_000953095.1	BP_3921g	Burkholderia pseudomallei genome assembly BP_3921g	2 chromosomes	7161665 bp
GCA_000756145.1	ASM75614v1	Burkholderia pseudomallei strain 1106a	2 chromosomes	7086433 bp
GCA_001277975.1	ASM127797v1	Burkholderia pseudomallei strain 982	2 chromosomes	7184677 bp
GCA_000755765.1	ASM75576v1	Burkholderia pseudomallei strain BDP	2 chromosomes	7442161 bp
GCA_000755825.1	ASM75582v1	Burkholderia pseudomallei strain BSR	2 chromosomes	7272702 bp
GCA_000756085.1	ASM75608v1	Burkholderia pseudomallei strain BGR	2 chromosomes	7231385 bp
GCA_000959285.1	ASM95928v1	Burkholderia pseudomallei K96243	2 chromosomes	7247614 bp
GCA_001318245.1	ASM131824v1	Burkholderia pseudomallei strain Bp1651	2 chromosomes	7260025 bp
GCA_001695715.1	ASM169571v1	Burkholderia pseudomallei strain M1	2 chromosomes	7318076 bp
GCA_001695735.1	ASM169573v1	Burkholderia pseudomallei strain MS	2 chromosomes	7313636 bp
GCA_000959305.1	ASM95930v1	Burkholderia pseudomallei strain MSHR668	2 chromosomes	7042714 bp
GCA_000756125.1	ASM75612v1	Burkholderia pseudomallei strain Mahidol-1106a	2 chromosomes	7085397 bp
GCA_000756165.1	ASM75616v1	Burkholderia pseudomallei strain MSHR1655	2 chromosomes	7027950 bp
GCA_000757015.2	ASM75701v2	Burkholderia pseudomallei strain PHLS 112	2 chromosomes	7202363 bp
GCA_000770565.1	ASM77056v1	Burkholderia sp. TSV202	2 chromosomes + 2 plasmids	7814142 bp
GCA_000954175.1	ASM95417v1	Burkholderia pseudomallei strain vgh07	2 chromosomes	7045782 bp
GCA_001277875.1	ASM127787v1	Burkholderia pseudomallei strain vgh16R	2 chromosomes	7266508 bp
GCA_001277895.1	ASM127789v1	Burkholderia pseudomallei strain vgh16W	2 chromosomes	7266810 bp
GCA_001028665.1	ASM102866v1	Burkholderia pyrrocinia strain DSM 10685	3 chromosomes + 1 plasmid	7961346 bp
GCA_000176935.3	ASM17693v3	Burkholderia sp. CCGE1001	2 chromosomes + 1 plasmid	7253494 bp
GCA_000092885.1	ASM9288v1	Burkholderia sp. CCGE1002	3 chromosomes + 1 plasmid	7884858 bp
GCA_000148685.1	ASM14868v1	Burkholderia sp. CCGE1003	2 chromosomes	7043595 bp
GCA_000262695.1	ASM26269v1	Burkholderia sp. KJ006	3 chromosomes + 1 plasmid	6629912 bp
GCA_000402035.1	ASM40203v1	Burkholderia sp. RPE64	3 chromosomes + 2 plasmids	6964487 bp
GCA_000236065.1	ASM23606v1	Burkholderia sp. YI23	3 chromosomes + 3 plasmids	8896411 bp
GCA_000012365.1	ASM1236v1	Burkholderia thailandensis E264	2 chromosomes	6723972 bp
GCA_000385525.1	ASM38552v1	Burkholderia thailandensis MSMB121	2 chromosomes	6731379 bp
GCA_000567905.1	ASM56790v1	Burkholderia thailandensis H0587	2 chromosomes	6768375 bp
GCA_000567925.1	ASM56792v1	Burkholderia thailandensis 2002721723	2 chromosomes	6577133 bp
GCA_000567945.1	ASM56794v1	Burkholderia thailandensis E444	2 chromosomes	6651696 bp
GCA_000706745.1	ASM70674v1	Burkholderia thailandensis USAMRU Malaysia #20	2 chromosomes	6684359 bp
GCA_000764595.1	ASM76459v1	Burkholderia thailandensis MSMB59	2 chromosomes	6739500 bp
GCA_000765375.1	ASM76537v1	Burkholderia thailandensis E254	2 chromosomes	6676730 bp
GCA_000808035.2	ASM80803v2	Burkholderia thailandensis strain 2003015869	2 chromosomes	6729116 bp
GCA_000959425.1	ASM95942v1	Burkholderia thailandensis 2002721643	2 chromosomes	6722801 bp
GCA_000959605.1	ASM95960v1	Burkholderia thailandensis 34	2 chromosomes + 1 plasmid	7120198 bp
GCA_000959245.1	ASM95924v1	Burkholderia ubonensis MSMB22	3 chromosomes	7189071 bp
GCA_000016205.1	ASM1620v1	Burkholderia vietnamiensis G4	3 chromosomes + 5 plasmids	8391070 bp
GCA_000959445.1	ASM95944v1	Burkholderia vietbnamiensis LMG 10929	3 chromosomes + 1 plasmid	6930496 bp
GCA_000828875.1	ASM82887v1	Burkholderia sp. RPE67	3 chromosomes + 3 plasmids	8685756 bp
GCA_000959325.1	ASM95932v1	Burkholderia sp. 2002721687	2 chromosomes + 1 plasmid	7285824 bp
GCA_001557535.1	ASM155753v1	Burkholderia sp. PAMC 26561	2 chromosomes + 5 plasmids	7431919 bp
GCA_001577465.1	ASM157746v1	Burkholderia sp. PAMC 28687 strain PAMC28687	3 chromosomes + 5 plasmids	6881273 bp
GCA_001293045.1	ASM129304v1	Burkholderia sp. HB1	2 chromosomes	7206167 bp
GCA_001411805.1	ASM141180v1	Burkholderia plantarii strain ATCC 43733	2 chromosomes + 1 plasmid	8081051 bp
GCA_001513745.1	ASM151374v1	Burkholderia sp. Bp5365 strain MSMB43	2 chromosomes + 1 plasmid	7287809 bp
GCA_001634365.1	ASM163436v1	Burkholderia sp. OLGA172	2 chromosomes + 3 plasmids	8574890 bp
