# Supplementary material for: Genome rearrangements and selection in multi-chromosome bacteria Burkholderia spp
Source: BMC Genomics. 2018 Dec 27;19:965. doi: 10.1186/s12864-018-5245-1 (PMC6307245; doi:10.1186/s12864-018-5245-1)
Supplement: Supplementary file 11 — Table S2. Genes evolving under positive selection. (CSV 17 kb) [file 12864_2018_5245_MOESM11_ESM.csv]

gene$OG_id$lrt$omega$pvalue$qvalue$Score$location
BPSL3101$32$7.7176575302$2.5836947869$0.0054683303$0.0471909075$9.97$Cytoplasmic
BPSL3033$38$25.7896663938$6.9895531747$3.80721385833758E-07$1.97702910558277E-05$9.97$Cytoplasmic
BPSL0774$53$25.7257946061$3.7552195888$3.93531859879034E-07$1.97702910558277E-05$7.88$CytoplasmicMembrane
BPSL0321$61$21.8406669868$8.9874367323$2.96254071508651E-06$0.0001157585$2$Unknown
BPSL1532$91$18.9699829557$6.4771982515$1.32791164939897E-05$0.0004150953$9.26$Cytoplasmic
BPSL1852$104$40.8714840405$13.0396986404$1.62576134095754E-10$4.57380857256055E-08$9.97$Cytoplasmic
BPSL2293$135$6.2550151323$2.7408444243$0.012384219$0.0907316048$8.96$Cytoplasmic
BPSL0809$183$6.1649017241$14.7907187799$0.0130309613$0.0940011223$2.5$Unknown
BPSL2116$192$9.5410544598$6.4376610876$0.0020092628$0.0217412536$9.97$Cytoplasmic
BPSL0507$243$10.7237842053$6.7586505489$0.0010576714$0.0140357653$8.96$Cytoplasmic
BPSL2161$260$12.1914461228$6.2801636387$0.0004800915$0.0072615992$9.97$Cytoplasmic
BPSL3085$263$11.6797348116$6.2533534984$0.0006318454$0.0092705759$8.96$Cytoplasmic
BPSL3163$279$11.6772674857$6.8774022105$0.0006326839$0.0092705759$9.99$CytoplasmicMembrane
BPSL2729$292$9.8185037625$4.6436406888$0.0017276483$0.0197579294$10$CytoplasmicMembrane
BPSL0019$308$25.5821269799$4.5236963585$4.2394813574929E-07$0.000020546$9.99$OuterMembrane
BPSL1474$326$10.4085510454$3.9346485878$0.0012543312$0.015614389$10$CytoplasmicMembrane
BPSL3358$343$23.1653770744$6.0216317688$1.48649740821022E-06$6.33638289156277E-05$5.41$Unknown
BPSL0780$358$7.3925266836$4.9867497409$0.0065495421$0.0532544653$9.97$Cytoplasmic
BPSL0376$373$18.8072772755$5.497384071$1.44614284364862E-05$0.0004328172$9.76$Periplasmic
BPSL2872$389$13.0412837221$5.2450508367$0.0003046992$0.0051639779$10$CytoplasmicMembrane
BPSL0539$391$7.9685020886$4.4327620096$0.0047598311$0.0426464695$10$CytoplasmicMembrane
BPSL2165$392$25.9816877572$5.5714112648$3.44671248842843E-07$1.95200840388459E-05$8.96$Cytoplasmic
BPSL1243$454$12.5177401962$8.1722639578$0.0004031061$0.0062311646$2.5$Unknown
BPSL2813$455$27.6594505379$5.7420431719$1.44663574968301E-07$9.69016327565443E-06$10$CytoplasmicMembrane
BPSL1083$468$14.3522375188$2.7083053049$0.0001515994$0.0029618035$9.97$Cytoplasmic
BPSL2505$499$7.6205539671$4.8490705527$0.0057706759$0.0483179609$9.97$Cytoplasmic
BPSL0442$518$28.0724768032$15.5965219788$1.16855983815794E-07$8.90155108571598E-06$9.97$CytoplasmicMembrane
BPSL0392$551$25.8414810825$14.529039634$3.7063688053074E-07$1.97702910558277E-05$9.83$Periplasmic
BPSL3139$554$10.7376829141$6.013142433$0.0010497569$0.0140357653$9.97$Cytoplasmic
BPSL3389$574$19.2140333331$5.4488487252$1.16851224250029E-05$0.0003735698$9.97$Cytoplasmic
BPSL0872$586$11.1488405892$5.5233810108$0.0008408421$0.0115959269$10$CytoplasmicMembrane
BPSL0995$635$18.253039148$3.4111715032$1.93417100838445E-05$0.0005668196$9.52$OuterMembrane
BPSL3141$643$16.4318350953$3.5886722838$5.04311121206452E-05$0.0012667815$9.97$Cytoplasmic
BPSL2285$647$7.8864969454$3.2219743788$0.0049805238$0.0435151351$9.97$Cytoplasmic
BPSL2740$652$12.9435791023$4.7077706949$0.0003210207$0.0052508031$10$CytoplasmicMembrane
BPSL2744$708$9.6765600944$10.7470415959$0.0018663373$0.020798279$8.96$Cytoplasmic
BPSL3320$721$12.9960924392$10.0585864213$0.0003121417$0.0051656389$9.95$Extracellular
BPSL0213$722$12.425935289$5.8781654607$0.0004234124$0.0064739148$2$Unknown
BPSL2892$724$15.0166490966$3.7435276752$0.0001065669$0.0022712734$9.97$Cytoplasmic
BPSL1281$752$10.1249402463$5.2968654006$0.001462764$0.0177381153$10$CytoplasmicMembrane
BPSL0672$767$11.5809782105$11.8691372351$0.0006662988$0.0094672762$9.97$Cytoplasmic
BPSL0029$834$13.7821857168$4.0987910669$0.0002052735$0.0037022512$9.82$CytoplasmicMembrane
BPSL3419$875$11.7439606632$4.4820641085$0.0006104099$0.0091345022$9.82$CytoplasmicMembrane
BPSL0250$900$7.5718556541$9.0411043137$0.0059286714$0.0490568499$10$CytoplasmicMembrane
BPSL0542$910$20.6951278884$6.9784653005$5.38528530788226E-06$0.0001847634$8.96$Cytoplasmic
BPSL2629$917$6.1731083665$6.5070327323$0.0129706517$0.0940011223$8.46$CytoplasmicMembrane
BPSL0667$954$29.4546316719$12.283848354$5.72410777559093E-08$4.73641859078308E-06$9.97$Cytoplasmic
BPSL3029$955$14.1973184886$3.6774421722$0.0001646049$0.0031718391$9.26$Cytoplasmic
BPSL2932$973$10.4997274158$3.3593989773$0.0011939216$0.0151301772$9.97$Cytoplasmic
BPSL2340$975$13.0170894938$4.1100683254$0.0003086612$0.0051656389$9.97$Cytoplasmic
BPSL0193$1000$9.4088208404$5.0196336948$0.0021594405$0.0230122199$9.26$Cytoplasmic
BPSL3041$1017$17.768745892$2.9651776041$2.49447446006613E-05$0.0006880184$9.97$Cytoplasmic
BPSL0855$1028$7.0212283653$2.3057115513$0.0080548954$0.0639551349$9.97$Cytoplasmic
BPSL2904$1050$16.9085971996$9.1098119963$3.92235306358369E-05$0.0010031715$9.97$Cytoplasmic
BPSL0604$1059$12.9089383425$5.3328621886$0.0003270167$0.0052873969$8.96$Cytoplasmic
BPSL1418$1091$8.55714719$4.563973407$0.0034416833$0.0330064648$10$Periplasmic
BPSL2969$1098$15.1248243309$5.6206066212$0.0001006313$0.0021777642$9.97$Cytoplasmic
BPSL3176$1100$7.0128001024$2.22971729$0.008092901$0.0639551349$9.97$Cytoplasmic
BPSL1344$1101$6.5497052936$5.0196088114$0.0104901533$0.0784901541$9.97$Cytoplasmic
BPSL0912$1123$9.7172421037$5.9522174104$0.0018254724$0.0206786291$9.97$Cytoplasmic
BPSL3319$1131$7.6602677209$2.5374458983$0.0056450128$0.0481251593$10$Extracellular
BPSL1018$1139$13.4321231462$6.3275033177$0.000247352$0.0043492729$10$CytoplasmicMembrane
BPSL0237$1166$8.6558844545$2.6974628224$0.003260068$0.0323451412$9.97$Cytoplasmic
BPSL1084$1188$13.5516880135$2.5919045324$0.0002320826$0.0041324413$10$CytoplasmicMembrane
BPSL1860$1197$6.5777221579$3.5231587803$0.0103262954$0.0780949224$9.97$Cytoplasmic
BPSL0999$1201$8.8117907395$4.9254683966$0.0029929015$0.0309559914$9.45$OuterMembrane
BPSL0638$1236$8.5022952983$2.7669152856$0.0035469876$0.0332845148$10$CytoplasmicMembrane
BPSL3412$1272$8.3921427598$5.2099992897$0.003768464$0.0348748207$4.9$Unknown
BPSL0527$1308$8.6402477059$5.1070552198$0.0032881672$0.0323451412$9.97$Cytoplasmic
BPSL2836$1318$11.1598553326$4.0991078428$0.0008358644$0.0115959269$2$Unknown
BPSL3372$1319$6.4508072207$3.8061428647$0.0110901943$0.082106351$9.97$Cytoplasmic
BPSL2264$1323$6.5859461359$2.0199582395$0.0102786971$0.0780949224$9.97$Cytoplasmic
BPSL1524$1328$6.5561074056$2.4229407413$0.0104524768$0.0784901541$9.97$Cytoplasmic
BPSL0879$1329$6.9756281009$6.9389641064$0.0082627217$0.0649323752$9.97$Cytoplasmic
BPSL0868$1333$9.2828842818$2.5687984049$0.0023130493$0.0242812634$9.97$Cytoplasmic
BPSL2185$1369$7.6783798235$6.7277465924$0.0055886321$0.0479350155$2.5$Unknown
BPSL3276$1381$6.2762945319$3.1639801261$0.0122363697$0.0901177664$2$Unknown
BPSL1844$1403$14.065708459$10.7968558869$0.0001765332$0.0032674119$9.12$Cytoplasmic
BPSL0500$1413$10.6796392962$2.3307748887$0.0010832118$0.0142403546$8.28$OuterMembrane
BPSL2491$1420$7.637873359$3.5715466936$0.0057155264$0.0481717107$9.26$Cytoplasmic
BPSL2982$1437$8.6788284558$6.8844163609$0.0032192786$0.0323451412$9.26$Cytoplasmic
BPSL1071$1454$9.2895213765$3.7820711426$0.0023046837$0.0242812634$10$CytoplasmicMembrane
BPSL1493$1466$9.8442635254$3.638597221$0.0017036218$0.0197416775$10$CytoplasmicMembrane
BPSL2739$1476$8.9940789036$4.8244358935$0.0027085576$0.0282225014$2$Unknown
BPSL1020$1498$14.7862292634$4.0715679024$0.0001204116$0.0024547679$9.97$Cytoplasmic
BPSL3378$1502$48.0247658292$4.8785402686$4.20869419222594E-12$0.000000002$10$CytoplasmicMembrane
BPSL3315$1548$8.489021811$2.8999278257$0.0035729586$0.0332845148$8.96$Cytoplasmic
BPSL0998$1554$6.886453414$2.0035790065$0.0086851419$0.0671269206$10$Cytoplasmic
BPSL0303$1670$15.3935018371$4.9737581384$0.000087288$0.0019489691$2.5$Unknown
BPSL1217$1675$22.3122665879$7.1729799173$2.3172167402243E-06$9.58691631739859E-05$9.12$Cytoplasmic
BPSL0629$1679$6.2063227932$8.2890782109$0.0127294787$0.0927778928$9.26$Cytoplasmic
BPSL2933$1681$13.782027958$2.8417885845$0.0002052907$0.0037022512$9.97$Cytoplasmic
BPSL1545$1688$14.7949559314$14.2032626819$0.0001198557$0.0024547679$10$CytoplasmicMembrane
BPSL0692$1735$15.2150627464$4.7890148665$9.59351529442824E-05$0.0021085747$9.44$Periplasmic
BPSL2528$1753$7.9346422104$3.9588562782$0.0048497216$0.0429008073$9.12$Cytoplasmic
BPSL0861$1787$29.5114996384$11.4800647112$5.55859148066606E-08$4.73641859078308E-06$8.96$Cytoplasmic
BPSL1890$1793$7.6367888889$6.2391047565$0.0057189638$0.0481717107$9.84$CytoplasmicMembrane
BPSL0545$1808$10.1037373146$2.9852295545$0.0014796894$0.017789998$9.97$Cytoplasmic
BPSL0678$1819$10.3422522423$4.3742273309$0.0013001927$0.0159038063$9.97$Cytoplasmic
BPSL1414$1829$15.7227939747$3.1832851959$7.33350942296551E-05$0.0017484412$2$Unknown
BPSL0374$1834$23.8972376477$4.7616812704$1.01617469531928E-06$4.46693459817432E-05$8.96$Cytoplasmic
BPSL3298$1841$8.6411782995$5.0727274392$0.0032864881$0.0323451412$2.5$Unknown
BPSL2879$1846$18.8617726711$6.4550418662$1.40541022022125E-05$0.0004297704$2$Unknown
BPSL2661$1867$7.3519943129$67.9570379671$0.0066988406$0.054155378$2$Unknown
BPSL3283$1887$8.6447134997$4.0474707909$0.0032801171$0.0323451412$10$CytoplasmicMembrane
BPSL0015$1965$30.7775778178$7.4936608148$2.89362110743331E-08$0.000003392$10$CytoplasmicMembrane
BPSL2758$1973$6.7076153291$6.1683051582$0.0096002022$0.07339285$9.97$Cytoplasmic
BPSS1896$1998$8.1885334061$2.0320776648$0.004215599$0.0380124521$10$CytoplasmicMembrane
BPSL2305$2037$6.930469282$4.0439984867$0.0084739451$0.0659194904$9.97$Cytoplasmic
BPSL0515$2066$13.1494523237$12.3757329664$0.0002876033$0.0049336825$8.96$Cytoplasmic
BPSL2867$2078$26.1557730268$3.6752660446$0.000000315$1.95200840388459E-05$4.99$Unknown
BPSL0675$2088$9.8350321606$4.2603581297$0.0017121929$0.0197416775$9.97$Cytoplasmic
BPSL0003$2101$24.3008542482$5.4253490518$0.000000824$3.73912464426242E-05$9.97$Cytoplasmic
BPSL2481$2135$17.1628829317$14.295746842$3.43074676074592E-05$0.0009105504$9.97$Cytoplasmic
BPSL0510$2159$14.1556435563$3.7703945774$0.0001682915$0.003199055$9.26$Cytoplasmic
BPSL1127$2162$21.1810182578$7.68015036$4.17882800309093E-06$0.0001507235$10$CytoplasmicMembrane
BPSL3390$2166$9.5747072684$2.0657534336$0.0019727631$0.0215117832$8.96$Cytoplasmic
BPSL2130$2180$8.3505123916$5.9207182272$0.0038557858$0.0354497083$9.26$Cytoplasmic
BPSL2545$2195$9.4128561858$3.2238616083$0.0021546933$0.0230122199$8.96$Cytoplasmic
BPSL0628$2266$11.0303024504$5.8107202267$0.0008963452$0.012241349$8.96$Cytoplasmic
BPSL0987$2267$15.5967754211$3.7596493572$7.83881549384933E-05$0.0018146952$9.97$Cytoplasmic
BPSL2249$2273$17.8390276558$12.9963263127$2.40401468942664E-05$0.0006763295$9.97$Cytoplasmic
BPSL0544$2292$21.06983865$11.4893795904$4.42844004080138E-06$0.0001557335$10$CytoplasmicMembrane
BPSL1164$2296$10.5629934733$2.2225284492$0.001153742$0.0148892704$9.97$Cytoplasmic
BPSL1535$2373$11.6157679904$4.7789600775$0.0006539503$0.009456408$9.97$Cytoplasmic
BPSL0850$2388$8.5674314872$18.3492640455$0.0034222962$0.0330064648$2$Unknown
BPSL0611$2394$22.1152528961$3.8746878411$2.56761496956733E-06$0.0001031937$8.96$Cytoplasmic
BPSL2544$2395$7.1802560879$5.0521517824$0.0073710186$0.0589123076$6.29$Unknown
BPSL3304$2401$9.7051173393$4.8703933021$0.0018375559$0.0206786291$10$CytoplasmicMembrane
BPSL0906$2445$14.5448771617$3.4291686252$0.0001368603$0.0027426275$9.97$Cytoplasmic
BPSS1891$2521$20.4200738132$5.887778887$6.21741984427755E-06$0.0002082342$8.96$Cytoplasmic
BPSS1711$2615$45.4178973162$4.8385414443$1.59173208231557E-11$5.59759115614309E-09$9.97$Cytoplasmic
BPSS0954$2755$6.1011989896$2.2285697705$0.0135090194$0.0964603417$9.76$Periplasmic
BPSS1762$2790$10.5179823301$3.0104850443$0.0011821849$0.015117637$9.97$Cytoplasmic
BPSS0151$2798$13.3602278545$3.0480646147$0.0002570171$0.0044634242$10$CytoplasmicMembrane
BPSS2095$2802$37.2713742833$8.435946597$0.000000001$0.000000175$2$Unknown
BPSS2105$2878$9.957170399$7.2872671369$0.0016022412$0.0188207054$9.82$CytoplasmicMembrane
BPSS1712$2890$6.8299122571$3.1327162555$0.0089643669$0.0689064267$8.96$Cytoplasmic
BPSS1861$2921$12.8178982031$2.8566082407$0.0003433192$0.0054879051$8.96$Cytoplasmic
BPSS1219$2945$10.6191329009$2.6982804493$0.0011192352$0.0145776928$9.97$CytoplasmicMembrane
BPSS0893$2956$16.942124391$3.8235420917$3.85368597842487E-05$0.0010031715$9.93$OuterMembrane
BPSS1795$3025$28.0173243305$9.3039669821$1.20234220826022E-07$8.90155108571598E-06$10$CytoplasmicMembrane
BPSS0932$3040$37.3842110999$5.6204987093$0.000000001$0.000000175$10$CytoplasmicMembrane
BPSS1850$3072$14.5233748985$5.4922675712$0.0001384312$0.0027426275$10$OuterMembrane
BPSS0869$3078$7.9234872669$3.6131613592$0.0048797127$0.0429008073$9.97$Cytoplasmic
BPSS1779$3120$9.9625429742$5.6011417173$0.0015975724$0.0188207054$9.97$Cytoplasmic
BPSS0934$3138$9.6500596421$2.4510124926$0.0018934544$0.0208082745$8.96$Cytoplasmic
BPSS0235$3185$37.1045181613$15.4103840446$1.11963994307579E-09$0.000000175$10$CytoplasmicMembrane
BPSS1312$3222$11.601994236$3.8542776899$0.0006588114$0.009456408$9.71$Extracellular
BPSS0368$3235$21.5821059921$4.9161823739$0.00000339$0.00012789$2$Unknown
BPSS0232$3284$7.9510659082$3.4603137844$0.0048059063$0.0427867607$2$Unknown
BPSS1325$3308$54.9316171812$15.7474790227$1.24797183241872E-13$8.77740188801168E-11$9.97$Cytoplasmic
BPSS1355$3410$11.530007885$6.7049220839$0.0006848172$0.0096330958$7.88$CytoplasmicMembrane
BPSS1338$3462$15.4830832099$8.9176797342$0.000083247$0.0018887215$10$CytoplasmicMembrane
BPSS0930$3489$8.7642416815$9.541557479$0.0030719377$0.0315415505$2$Unknown
BPSS0234$3502$9.9533635661$3.3751247991$0.0016055578$0.0188207054$10$CytoplasmicMembrane
BPSS1871$3537$60.8786927574$11.9928451346$6.07022950023731E-15$8.53878949700048E-12$9.97$Cytoplasmic
BPSL0848$3563$8.5524912458$2.5200351844$0.0034504969$0.0330064648$8.96$Cytoplasmic
BPSL0220$3576$6.5144703301$3.9986316335$0.0107000187$0.0796368232$9.97$Cytoplasmic
BPSL0994$3594$27.7150380478$11.9286934867$1.40565746694295E-07$9.69016327565443E-06$10$OuterMembrane
BPSS0201$3596$15.5894093777$3.6723000408$7.8694126808309E-05$0.0018146952$9.97$Cytoplasmic
BPSS1700$3604$8.7093505926$8.5565257727$0.0031658196$0.0322699491$9.83$Periplasmic
BPSS0908$3648$10.4625608879$3.44131499$0.0012181828$0.0152997965$9.95$OuterMembrane
BPSS1846$3662$29.8486649409$63.9592077565$4.67118426032461E-08$4.38053279523774E-06$2$Unknown
BPSL1300$3758$14.0907291933$5.3847277497$0.0001742003$0.0032672228$10$CytoplasmicMembrane
BPSS1852$3872$12.5328148408$3.054544431$0.000399867$0.0062311646$9.97$Cytoplasmic
BPSL2635$4119$35.0314655562$5.3014635697$3.24420279919095E-09$4.14864721593509E-07$9.65$Extracellular
BPSL3386$5501$15.8581818642$3.8366843874$6.82707217109119E-05$0.0016557612$9.97$Cytoplasmic
BPSL1102$6505$6.1423154893$3.0542633106$0.0131984375$0.0947234798$10$CytoplasmicMembrane
BPSL0605$8156$10.8059749635$2.5169987645$0.0010117303$0.0136843008$8.96$Cytoplasmic
BPSS1488$8529$30.0783000903$6.1151225163$4.14948529514723E-08$4.23014521060561E-06$2.5$Unknown
BPSL1079$8643$8.571493142$10.674872235$0.0034146701$0.0330064648$10$CytoplasmicMembrane
BPSS0928$9051$20.2170604056$13.3712638651$6.91336272846682E-06$0.0002261581$2.5$Unknown
BPSL2366$9356$26.0612888141$8.8132685943$3.30749318970149E-07$1.95200840388459E-05$9.97$Cytoplasmic
BPSL1033$9368$7.5930038746$2.7014897986$0.0058595236$0.048771577$10$Periplasmic
BPSL3097$9639$7.7722449241$2.1803386798$0.0053055072$0.046068396$10$CytoplasmicMembrane
BPSS1681$10034$38.3057858915$17.7749330823$6.04830495095858E-10$1.41799149405807E-07$10$CytoplasmicMembrane
BPSL1398$10327$25.5184011789$12.3968341452$4.38183815701124E-07$0.000020546$8.96$Cytoplasmic
BPSS2171$10535$25.9691280796$9.1202694188$3.46920924861005E-07$1.95200840388459E-05$9.97$Cytoplasmic
BPSS1845$10562$36.3154149438$8.0446717889$1.67831155470866E-09$2.36082492029019E-07$2.5$Unknown
BPSS1686$10640$8.2215568773$2.4901604587$0.0041395671$0.037567684$2.5$Unknown
BPSL0609$10680$8.313419842$6.7004596062$0.0039353225$0.0359460194$9.97$Cytoplasmic
BPSS1222$10685$6.9287578975$4.5965710654$0.0084820577$0.0659194904$10$CytoplasmicMembrane
BPSS0965$10761$12.6722032889$4.560764756$0.0003711319$0.0058658305$6.49$Unknown
BPSL0043$10861$7.198078142$2.2702165881$0.0072981697$0.0586633834$8.96$Cytoplasmic
BPSL2881$10903$21.5457638566$3.840984233$3.45484967332178E-06$0.00012789$10$CytoplasmicMembrane
BPSL0400$11049$17.3531141359$3.8618483139$3.10389249313971E-05$0.0008396427$10$Periplasmic
BPSS0243$11248$7.4262172912$2.736567549$0.0064280325$0.0525703436$9.97$Cytoplasmic
BPSS0870$11376$14.8068742326$3.0446455459$0.0001191006$0.0024547679$10$CytoplasmicMembrane
BPSL1280$11596$9.6653505225$3.7370971489$0.0018777593$0.020798279$10$CytoplasmicMembrane
BPSL2329$11677$16.2313259865$6.1062763477$5.60594296136564E-05$0.0013834549$9.97$Cytoplasmic
BPSS2322$12329$8.4930379685$4.3481059167$0.0035650802$0.0332845148$9.23$Periplasmic
BPSS2319$13186$8.5408060743$5.9197893745$0.0034727181$0.0330064648$4.45$Unknown
BPSS2326$13198$17.8927411441$8.0091491461$2.33710819204429E-05$0.0006709249$9.97$Cytoplasmic
BPSL2708$13481$7.5314564839$3.0276858385$0.0060630871$0.0498756872$2.5$Unknown
BPSL0512$17937$10.3754864668$3.0458935323$0.001276995$0.0157570722$9.97$Cytoplasmic
BPSL2351$18314$30.0501787971$3.7191944847$4.21009712903876E-08$4.23014521060561E-06$10$CytoplasmicMembrane
